# Supplementary material for: Intimate partner violence, behaviours associated with risk of HIV acquisition and condom use in married women in Manicaland, East Zimbabwe: An HIV prevention cascade analysis
Source: BMC Womens Health. 2024 Nov 6;24:592. doi: 10.1186/s12905-024-03428-x (PMC11539815; doi:10.1186/s12905-024-03428-x)
Supplement: Supplementary file 1 — Supplementary Material 1 [file 12905_2024_3428_MOESM1_ESM.xlsx]

## Sheet: TS1
		Table S1.
		Measurement definitions for explanatory variables
			Variable			Measurement definition
			Marital status			Based on the questions:
						1. “Have you ever been married or in a long-term or cohabiting relationship?
						Relationships of 12 months or more should be treated as long-term”.
						2. “Are you currently widowed, divorced or separated from your most
						recent spouse/partner?”
						Measurement: question 2 allowed for 4 different response options:
						”divorced”, “widowed”, “separated” or “still in union”.
			Education			Based on the question: “What is the highest grade of school you have completed?”
						The question allowed four response options: “none”, “primary”, “secondary”
						and “higher”. The same four categories were created for the variable
						“Education”.
			Employment status			Derived by combining responses to the questions:
						1. “In which sector of employment do you work?”
						2. “What type of work do you do?”
						Question 1. allowed for the response options: “Informal: petty trading (veg)”,
						“Informal: subsistence agriculture”, “Student”, “Unemployed” and “Other”
						For those employed, question 2. allowed for the following response options:
						“Professional or managerial”, “Self-employed: small business”, “Skilled labour”,
						"Manual/unskilled labour”.
			Religion			Based on the question: “Which church denomination do you belong to?”
						The question allowed for 15 response options: “Traditional, Pentacostal,
						Methodist, Anglican, Roman Catholic, ZAOGA, Apostolic faith mission,
						Marange Apostolic, Mazowe Apostolic, other Apostolic, Zionist, Mughodi,
						other, none”.
						For this study, individuals were grouped into five major religious groupings:
						“Christians”, “Spiritualists'', “Traditionalists”, “Other”, and “No religion”.
						These religious groupings were based on a study by Manzou et al. (2014).
			Household wealth			Wealth index represents household socio-economic status not individual wealth
			index			status. The wealth index variable was created based on a number of questions
						regarding participant's household characteristics including: characteristics of the
						house itself (house type), assets (does a household member own a bicycle,
						tractor, car), and appliances (i.e., toilet facility, refrigerator, television) that
						were present in the household.

## Sheet: TS2
		Table S2.
		Measurement definitions for risk behaviours for HIV acquisition
			Variable				Measurement definition
			Multiple sexual partners				Based on the question: “How many different sexual partners have
							you had in the last 12 months?”
							Individuals were categorized as having two or more different sexual
							partners if they responded ≥ 2 sexual partners in the last 12 months.
			Non-regular sexual partner(s)				Following the previous question on the number of different sexual
							partners, participants were asked: “How many of the sexual partners
							that you had in the last 12 months were NON-REGULAR partners?"
							A non-regular sexual partner was defined as a sexual partner who the
							participant was not married to or cohabiting with for more than 12
							months.
							Individuals were categorized as having had a non-regular partner if
							they responded ≥ 1 non-regular sexual partner(s) in the last 12 months.
			Age at first sex				Based on the question: “How old were you when you first had sexual
							intercourse?” The question provided a “not yet had sex” response option.
							The variable was defined as the age at which the participant first
							had sexual intercourse and categorized as < 17 years of age, or
							≥ 17 years of age.
			Alcohol consumption				Based on three questions:
							1. “Over the last 12 months, how many times per month, on average,
							have you had a drink containing alcohol?”
							2. “How many drinks containing alcohol do you have in a typical sitting?"
							3. “How many times have you visited a bar or beer hall in the last
							month?”
							If an individual responded positively to any of the above questions,
							they were classified as “yes” drinking alcohol; if not, then “no”.
			Spouse HIV-positive				Based on the question: “Do you know whether this person has HIV
							infection now?"
							The question allowed for “infected”, “uninfected”, “prefers not to say”,
							and “don't know” response options. In this study, two response options
							were combined to create: “prefer not to say/don’t know”.
			Spouse has had other STIs				Based on the question: “Has he/she had a sexually transmitted infection
							(other than HIV) in the last month?”
							Spouse's STI status was based on whether the respondents reported:
							"yes", “no” or “don’t know”.
			Spouse has other				Based on the question in the section of the questionnaire on sexual
			partners				relationships: “If you took a guess, how many partners other than
							yourself (and any co-wives) do you think your current spouse/partner has
							had in the last 12 months?
							The spouse has other partners variable was created by separating out
							those who report that their spouse has one or more other partners from
							those who report that the spouse has no other partners.

## Sheet: TS3
		Table S3.
		Survey questions used to measure HIV prevention cascade bars and explanatory factors (sub-bars), Manicaland, east Zimbabwe, 2018-19.
			Cascade bar				Survey question(s)								Criteria for inclusion in the cascade bar or sub-bar
			sub-bar (inset)
			Motivation to use method				"Do you want to use male condoms with your regular or non-regular								Wants to use male condoms with regular/non-regular partners.
							partner(s) if they were freely accessible to you?"
			Knowledge of method				1. "What methods of HIV prevention have you heard about?"								Mentions the method in response to question 1. and estimates
							2. "By how much do you think male condoms reduce a person's risk								the percent reduction in risk of HIV acquisition correctly.
							of getting HIV infection?"
			HIV risk perception				"What are the chances that you will become infected with HIV in								Responds with “certain, high, moderate, small, none” risk of
							the next 12 months if you are not infected now but continue with your								HIV infection.
							current behaviour?"
			(Negative) consequences				"What factors were/are important in encouraging or discouraging you								Individual reports positively or negatively to any of the following:
			of using the method				to use male condoms?"								“Reduced partner’s sexual pleasure”
															“Reduced own sexual pleasure”
															“Make me feel ashamed”
															“Partner will think I have HIV”.
			(Negative) social norms)				"Which people's views were/are important in encouraging or								Individual reports that any of the following people’s views are
							discouraging you to use male condoms?"								discouraging: Religious leaders; Parents; Family/elders; Friends,
															Community.
			Access to method				"If / when you want to use male condoms, do you know a place								Knows a place where they can easily get male condoms.
							where someone like you can easily get them?"
			Availability				"What factors make it impractical or unsuitable for someone like								Individual responds to question with “distance/travel difficulties”
							you to access male condoms?"
			Easy access				"If / when you want to use male condoms yourself, how easy								Individual responds with any of the following: “Very easy”,
							is it for you to access them?"								“Easy”, “Neither easy nor difficult”, Difficult”, “Very difficult”.
			Affordability				"What factors make it impractical or unsuitable for someone like								Individual responds with “High costs”.
							you to access male condoms?"
			Acceptable provision				"What factors make it impractical or unsuitable for someone like								Individual responds with any of the following: “Lack of
							you to access male condoms?"								privacy/confidentiality”; “Embarrassed to go/ask”; or “Limited
															opening hours”.
			Effectively using the method				"How often have you used a male condom when you had sexual								Used male condoms with regular/non-regular partners every
							intercourse with your regular/non-regular partner or partners in the								time or most of the time in the past 2 weeks (vs. occasional
							last 2 weeks?"								or never).
			Partner				"Would / does your regular partner disapprove if you use male								Individual responds: “Yes”, “No”, “Don’t know”.
							condoms?" (with them)
			Self-efficacy				1. "I am confident I can use male/female condoms if I wanted to."								Individual responds with: “Strongly disagree”; “Disagree”;
							2. "I am confident I can use male/female condoms even if I have to								“Neither agree nor disagree”; “Agree”; or “Strongly agree”
							use them every time."								to any of these statements.
							3. "I am confident I can use male/female condoms even if my
							partner dislikes/disapproves."
							4. "I am confident I can use male/female condoms even if I'm drunk
							or have taken drugs."
							5. "I am confident I can use male/female condoms even if my friends
							disapprove."
							6. "I am confident I can use male/female condoms even if my parents
							and family elders disapprove."
			Social skills				"Have you ever received instructions or counselling on how to use								Individual reports not having received instructions or counselling
							male condoms?"								on using male condoms.

## Sheet: TS4
		Table S4
		Associations between women's characteristics and experience of IPV in the last 12 months, in HIV-negative married women (15-54 years) in
		Manicaland, east Zimbabwe, 2018-19: bivariate analysis adjusted for age.
			Explanatory variables			Physical violence (only)					Sexual violence (only)				Physical and sexual violence
						%		AORa 95% C.I.	p-value		%	AORa 95% C.I.	p-value		%	AORa 95% C.I.	p-value		N
			Age (years)
				15-24		18.1		1			5.6	1			3.75	1			852
				25-34		16.4		0.89 (0.69-1.15)	0.362		4.6	0.81 (0.52-1.27)	0.366		3.22	0.87 (0.68-1.11)	0.02645		776
				35-44		14.4		0.76 (0.57-1.02)	0.071		5.5	0.98 (0.61-1.56)	0.925		3.73	0.78 (0.59-1.03)	0.0749		562
				45-54		8.9		0.45 (0.28-0.70)	<0.001		4.4	0.72 (0.37-1.40)	0.33		2.61	0.47 (0.31-0.72)	<0.001		268
			Education
				Primary		17.8		1			6.009	1			4.8	1			416
				Secondary		15.9		0.81 (0.61-1.07)	0.138		4.94	0.79 (0.50-1.25)	0.3126		3.08	0.86 (0.65-1.13)	0.268		1879
				Higher		4.4		0.21 (0.09-0.50)	<0.001		1.47	0.23 (0.05-1.00)	0.0501		1.47	0.20 (0.08-0.46)	<0.001		136
				No education		29.6		2.27 (0.94-5.47)	0.068		22.2	4.80 (1.76-13.1)	0.002		18.5	2.47 (1.05-5.77)	0.037		27
			Employment status
				Unemployed		17.2		1			4.87	1			3.48	1			1580
				Professional/skilled		8.8		0.52 (0.29-0.95)	0.031		1.36	0.28 (0.07-1.15)	0.0764		0	0.56 (0.32-0.97)	0.03939		147
				Self-employed		16.7		1.09 (0.23-5.02)	0.922		0	-	0.9761		0	0.99 (0.21-4.56)	0.98659		12
				Unskilled/manual labour		18.2		1.13 (0.64-1.98)	0.666		7.95	1.68 (0.74-3.78)	0.2114		6.8	1.11 (0.64-1.91)	0.72072		88
				Informal		16.1		0.99 (0.73-1.33)	0.931		6.69	1.43 (0.90-2.28)	0.1249		4.46	1.05 (0.79-1.40)	0.7405		403
				Student		6.3		0.30 (0.07-1.28)	0.104		6.25	1.28 (0.30-5.46)	0.7393		3.124	0.43 (0.13-1.42)	0.16544		32
				Other		8.7		0.48 (0.29-0.80)	0.005		5.61	1.19 (0.62-2.29)	0.5957		2.55	0.61 (0.39-0.96)	0.03436		196
			Place of residence
				Rural		14.8		1			3.3	1			2.1	1			331
				Roadside settlement		17.2		1.18 (0.79-1.75)	0.417		3.8	1.16 (0.53-2.53)	0.7134		2.8	1.15 (0.78-1.69)	0.486		418
				Tea/forestry estate		15.8		1.06 (0.73-1.55)	0.755		6.7	2.08 (1.05-4.14)	0.0363		4.9	1.09 (0.76-1.58)	0.629		581
				Town		11.1		0.70 (0.47-1.03)	0.069		3.7	1.12 (0.54-2.30)	0.7621		2.1	0.75 (0.51-1.08)	0.121		674
				Urban		21.6		1.51 (1.03-2.20)	0.035		7.7	2.39 (1.19-4.80)	0.014		5.1	1.60 (1.11-2.30)	0.012		454
			Religion
				Christian		14.8		1			4.2	1			2.9	1			886
				Traditional		26		2.11 (0.66-6.77)	0.208		13.3	3.56 (0.77-16.4)	0.1026		6.7	2.65 (0.89-7.91)	0.081		15
				Spiritualist		15.3		1.02 (0.78-1.35)	0.866		5.5	1.33 (0.84-2.12)	0.2264		3.2	1.10 (0.85-1.44)	0.466		694
				Other		16.2		1.10 (0.85-1.44)	0.466		5.4	1.31 (0.84-2.05)	0.2403		3.95	1.11 (0.86-1.44)	0.406		809
				No religion		25.9		1.88 (0.99-3.57)	0.052006		9.3	2.34 (0.88-6.23)	0.0902		7.4	1.89 (1.01-3.54)	0.045		54
			Household wealth indexb
				Poorest		21.4		1			2.79	1			2.3	1			215
				2nd poorest		15		0.64 (0.44-0.93)	0.0185		5.07	1.84 (0.78-4.34)	0.1642		3.5	0.70 (0.49-1.01)	0.056		1024
				3rd poorest		16.8		0.73 (0.49-1.08)	0.1103		6.2	2.26 (0.94-5.42)	0.0688		4.4	0.80 (0.54-1.17)	0.254		611
				4th poorest		14.4		0.62 (0.41-0.93)	0.0199		5.08	1.86 (0.76-4.54)	0.1748		3	0.71 (0.48-1.05)	0.086		570
				Least poor		2.8		0.11 (0.01-0.81)	0.0301		2.78	1.02 (0.12-8.74)	0.9856		0.1	0.22 (0.05-0.94)	0.04		36
				Cases included in the analysis (N) = 2458.
				aAOR: Odds ratios from logistic regression models adjusted for age.
				bThe data needed to calculate the household wealth index was missing for 2 households.

## Sheet: TS5
		Table S5
		Associations between women's characteristics and experience of IPV in the last 12 months, in HIV-negative married women (15-54 years) in
		Manicaland, east Zimbabwe, 2018-19: multivariable analysis adjusted for all other explanatory variables.
			Explanatory variables			Physical violence (only)					Sexual violence (only)				Physical and sexual violence
						%		AORa 95% C.I.	p-value		%	AORa 95% C.I.	p-value		%	AORa 95% C.I.	p-value		N
			Women’s Characteristics
			Age (years)
				15-24		18.1		1			5.6	1			3.75	1			852
				25-34		16.4		1.01 (0.77-1.32)	0.95237		4.6	0.93 (0.59-1.47)	0.75947		3.22	0.98 (0.75-1.27)	0.8652		776
				35-44		14.4		0.85 (0.62-1.16)	0.30883		5.5	1.08 (0.66-1.77)	0.75486		3.73	0.86 (0.64-1.16)	0.33515		562
				45-54		8.9		0.47 (0.29-0.75)	0.0016		4.4	0.70 (0.34-1.42)	0.32248		2.61	0.49 (0.31-0.77)	0.00169		268
			Education
				Primary		17.8		1			6.009	1			4.8	1			416
				Secondary		15.9		0.85 (0.64-1.15)	0.2899		4.94	0.85 (0.53-1.37)	0.49968		3.08	0.90 (0.67-1.19)	0.45311		1879
				Higher		4.4		0.27 (0.11-0.68)	0.00556		1.47	0.36 (0.08-1.71)	0.1989		1.47	0.24 (0.09-0.59)	0.0019		136
				No education		29.6		2.17 (0.89-5.29)	0.0892		22.2	4.61 (1.66-12.8)	0.0034		18.5	2.36 (1.00-5.59)	0.05108		27
			Employment status
				Unemployed		17.2		1			4.87	1			3.48	1			1580
				Professional/skilled		8.8		0.91 (0.48-1.74)	0.7853		1.36	0.41 (0.09-1.80)	0.23835		0	0.99 (0.54-1.81)	0.97334		147
				Self-employed		16.7		1.29 (0.27-6.19)	0.74969		0	-	0.97612		0	1.14 (0.24-5.45)	0.86861		12
				Unskilled/manual labour		18.2		1.15 (0.64-2.07)	0.64125		7.95	1.34 (0.57-3.15)	0.4994		6.8	1.12 (0.63-1.99)	0.69853		88
				Informal		16.1		0.96 (0.71-1.31)	0.81182		6.69	1.43 (0.89-2.29)	0.1393		4.46	1.01 (0.75-1.36)	0.9338		403
				Student		6.3		0.45 (0.10-1.97)	0.29103		6.25	1.77 (0.39-8.00)	0.4588		3.124	0.66 (0.19-2.26)	0.50727		32
				Other		8.7		0.58 (0.34-0.98)	0.05037		5.61	1.29 (0.66-2.54)	0.45402		2.55	0.75 (0.47-1.19)	0.21768		196
			Place of residence
				Rural		14.8		1			3.3	1			2.1	1			331
				Roadside settlement		17.2		1.28 (0.85-1.91)	0.2356		3.8	1.11 (0.50-2.45)	0.79217		2.8	1.23 (0.83-1.82)	0.307		418
				Tea/forestry estate		15.8		1.18 (0.78-1.78)	0.434		6.7	1.66 (0.81-3.44)	0.1691		4.9	1.16 (0.78-1.73)	0.45		581
				Town		11.1		0.84 (0.56-1.27)	0.41905		3.7	1.01 (0.47-2.15)	0.9808		2.1	0.86 (0.58-1.27)	0.442		674
				Urban		21.6		1.89 (1.20-2.98)	0.00621		7.7	2.11 (0.95-4.68)	0.06615		5.1	1.90 (1.23-2.94)	0.004		454
			Religion
				Christian		14.8		1			4.2	1			2.9	1			886
				Traditional		26		2.19 (0.66-7.31)	0.20019		13.3	3.40 (0.72-16.2)	0.12344		6.7	2.72 (0.88-8.44)	0.084		15
				Spiritualist		15.3		0.96 (0.72-1.27)	0.7587		5.5	1.19 (0.74-1.91)	0.48447		3.2	1.04 (0.79-1.37)	0.771		694
				Other		16.2		1.05 (0.80-1.38)	0.70366		5.4	1.20 (0.76-1.89)	0.44462		3.95	1.07 (0.82-1.39)	0.606		809
				No religion		25.9		1.78 (0.93-3.45)	0.08355		9.3	2.06 (0.76-5.62)	0.15581		7.4	1.83 (0.97-3.46)	0.064		54
			Household wealth indexb
				Poorest		21.4		1			2.79	1			2.3	1			215
				2nd poorest		15		0.63 (0.43-0.93)	0.02017		5.07	1.57 (0.65-3.80)	0.31802		3.5	0.68 (0.47-1.00)	0.04998		1024
				3rd poorest		16.8		0.68 (0.44-1.04)	0.07531		6.2	1.79 (0.71-4.52)	0.22037		4.4	0.73 (0.48-1.11)	0.14279		611
				4th poorest		14.4		0.53 (0.33-0.86)	0.01033		5.08	1.38 (0.51-3.73)	0.52765		3	0.59 (0.37-0.95)	0.02817		570
				Least poor		2.8		0.13 (0.02-0.99)	0.04855		2.78	1.10 (0.12-9.90)	0.93195		0.1	0.25 (0.06-1.13)	0.07158		36
				Cases included in the analysis (N) = 2458.
				aAOR: Odds ratios from logistic regression models adjusted for all other explanatory variables.
				bThe data needed to calculate the household wealth index was missing for 2 households.

## Sheet: TS6
		Table S6
		Associations between women's and partners' characteristics and experience of IPV in the last 12 months, in HIV-negative married women (15-54 years)
		in Manicaland, east Zimbabwe, 2018-19: bivariate analysis adjusted for age.
			Explanatory variables			Physical violence (only)					Sexual violence (only)				Physical and sexual violence
						%		AORa 95% C.I.	p-value		%	AORa 95% C.I.	p-value		%	AORa 95% C.I.	p-value		N
			Women’s Characteristics
			Age (years)
				15-24		18.1		1			5.6	1			3.75	1			852
				25-34		16.4		0.89 (0.69-1.15)	0.362		4.6	0.81 (0.52-1.27)	0.366		3.22	0.87 (0.68-1.11)	0.02645		776
				35-44		14.4		0.76 (0.57-1.02)	0.071		5.5	0.98 (0.61-1.56)	0.925		3.73	0.78 (0.59-1.03)	0.0749		562
				45-54		8.9		0.45 (0.28-0.70)	<0.001		4.4	0.72 (0.37-1.40)	0.33		2.61	0.47 (0.31-0.72)	<0.001		268
			Education
				Primary		17.8		1			6.009	1			4.8	1			416
				Secondary		15.9		0.81 (0.61-1.07)	0.138		4.94	0.79 (0.50-1.25)	0.3126		3.08	0.86 (0.65-1.13)	0.268		1879
				Higher		4.4		0.21 (0.09-0.50)	<0.001		1.47	0.23 (0.05-1.00)	0.0501		1.47	0.20 (0.08-0.46)	<0.001		136
				No education		29.6		2.27 (0.94-5.47)	0.068		22.2	4.80 (1.76-13.1)	0.002		18.5	2.47 (1.05-5.77)	0.037		27
			Employment status
				Unemployed		17.2		1			4.87	1			3.48	1			1580
				Professional/skilled		8.8		0.52 (0.29-0.95)	0.031		1.36	0.28 (0.07-1.15)	0.0764		0	0.56 (0.32-0.97)	0.03939		147
				Self-employed		16.7		1.09 (0.23-5.02)	0.922		0	-	0.9761		0	0.99 (0.21-4.56)	0.98659		12
				Unskilled/manual labour		18.2		1.13 (0.64-1.98)	0.666		7.95	1.68 (0.74-3.78)	0.2114		6.8	1.11 (0.64-1.91)	0.72072		88
				Informal		16.1		0.99 (0.73-1.33)	0.931		6.69	1.43 (0.90-2.28)	0.1249		4.46	1.05 (0.79-1.40)	0.7405		403
				Student		6.3		0.30 (0.07-1.28)	0.104		6.25	1.28 (0.30-5.46)	0.7393		3.124	0.43 (0.13-1.42)	0.16544		32
				Other		8.7		0.48 (0.29-0.80)	0.005		5.61	1.19 (0.62-2.29)	0.5957		2.55	0.61 (0.39-0.96)	0.03436		196
			Place of residence
				Rural		14.8		1			3.3	1			2.1	1			331
				Roadside settlement		17.2		1.18 (0.79-1.75)	0.417		3.8	1.16 (0.53-2.53)	0.7134		2.8	1.15 (0.78-1.69)	0.486		418
				Tea/forestry estate		15.8		1.06 (0.73-1.55)	0.755		6.7	2.08 (1.05-4.14)	0.0363		4.9	1.09 (0.76-1.58)	0.629		581
				Town		11.1		0.70 (0.47-1.03)	0.069		3.7	1.12 (0.54-2.30)	0.7621		2.1	0.75 (0.51-1.08)	0.121		674
				Urban		21.6		1.51 (1.03-2.20)	0.035		7.7	2.39 (1.19-4.80)	0.014		5.1	1.60 (1.11-2.30)	0.012		454
			Religion
				Christian		14.8		1			4.2	1			2.9	1			886
				Traditional		26		2.11 (0.66-6.77)	0.208		13.3	3.56 (0.77-16.4)	0.1026		6.7	2.65 (0.89-7.91)	0.081		15
				Spiritualist		15.3		1.02 (0.78-1.35)	0.866		5.5	1.33 (0.84-2.12)	0.2264		3.2	1.10 (0.85-1.44)	0.466		694
				Other		16.2		1.10 (0.85-1.44)	0.466		5.4	1.31 (0.84-2.05)	0.2403		3.95	1.11 (0.86-1.44)	0.406		809
				No religion		25.9		1.88 (0.99-3.57)	0.052006		9.3	2.34 (0.88-6.23)	0.0902		7.4	1.89 (1.01-3.54)	0.045		54
			Household wealth indexb
				Poorest		21.4		1			2.79	1			2.3	1			215
				2nd poorest		15		0.64 (0.44-0.93)	0.0185		5.07	1.84 (0.78-4.34)	0.1642		3.5	0.70 (0.49-1.01)	0.056		1024
				3rd poorest		16.8		0.73 (0.49-1.08)	0.1103		6.2	2.26 (0.94-5.42)	0.0688		4.4	0.80 (0.54-1.17)	0.254		611
				4th poorest		14.4		0.62 (0.41-0.93)	0.0199		5.08	1.86 (0.76-4.54)	0.1748		3	0.71 (0.48-1.05)	0.086		570
				Least poor		2.8		0.11 (0.01-0.81)	0.0301		2.78	1.02 (0.12-8.74)	0.9856		0	0.22 (0.05-0.94)	0.04		36
			Partner’s characteristics
			Age (years)c
				15-24		14.8		0.70 (0.46-1.05)	0.088		4.7	0.80 (0.40-1.61)	0.54		2.5	0.75 (0.50-1.10)	0.1419		236
				25-34		19.7		1			5.3	1			3.96	1			907
				35-44		14.3		0.67 (0.48-0.94)	0.021		5.7	1.05 (0.59-1.85)	0.878		3.58	0.74 (0.53-1.02)	0.067		698
				45+		11.3		0.59 (0.36-0.96)	0.034		3.9	0.56 (0.24-1.30)	0.177		2.52	0.60 (0.37-0.96)	0.035		595
			Education
				Primary		20.4		1			6.4	1			5.2	1			250
				Secondary		15.7		0.61 (0.43-0.86)	0.005		5.02	0.72 (0.41-1.26)	0.249		3.26	0.65 (0.47-0.91)	0.012		1991
				Higher		7.8		0.29 (0.16-0.54)	<0.001		3.1	0.45 (0.17-1.17)	0.102		1.56	0.33 (0.19-0.60)	<0.001		192
				No education		36.8		2.26 (0.84-6.12)	0.108		21.1	3.84 (1.14-13.0)	0.03		21.1	2.10 (0.78-5.65)	0.143		19
			Employment status
				Unemployed		19.838		1			4.9	1			3.03	1			494
				Professional/skilled		13.6		0.62 (0.46-0.83)	0.00119		5.1	1.05 (0.63-1.74)	0.861		3.66	0.62 (0.46-0.82)	0.000974		900
				Self-employed		16		0.72 (0.47-1.10)	0.136556		2.8	0.56 (0.22-1.39)	0.209		1.87	0.69 (0.46-1.06)	0.088		213
				Unskilled/manual labour		15.7		0.71 (0.53-0.95)	0.02289		5.8	1.18 (0.71-1.97)	0.517		3.85	0.73 (0.55-0.97)	0.032		778
				Informal		14.8		0.67 (0.31-1.47)	0.3163		7.4	1.55 (0.51-4.47)	0.438		5.55	0.69 (0.33-1.46)	0.334		54
				Student		15.4		0.61 (0.13-2.83)	0.536273		7.7	1.52 (0.19-8.02)	0.695		0	0.92 (0.25-3.41)	0.898		13
				Cases included in the analysis (N) = 2458.
				aAOR: Odds ratios from logistic regression models adjusted for age.
				bThe data needed to calculate the household wealth index was missing for 2 households.
				c22 women did not know their partners age at his last birthday.

## Sheet: FS1
						Figure S1: Schematic representation of participant inclusion.
